# Supplementary material for: Identification of potential synthetic lethal genes to p53 using a computational biology approach
Source: BMC Med Genomics. 2013 Sep 11;6:30. doi: 10.1186/1755-8794-6-30 (PMC3847148; doi:10.1186/1755-8794-6-30)
Supplement: Additional file 1: Table S1 — The p53 mutation information for the NCI-60 cancer cell lines, the TCGA tumor samples and the CCLE cancer cell lines. [file 1755-8794-6-30-S1.xls]

## Sheet: NCI-60 cell lines
Cell Line	TP53 Mutatant	Mutatant Type	Functionally Mutatant
NCI-H23	yes	Substitution - Missense	yes
NCI-H522	yes	Deletion - Frameshift	yes
EKVX	yes	Substitution - Complex compound	yes
NCI-H322M	yes	Substitution - Missense	yes
HOP-62	yes	Substitution - intronic	no
HOP-92	yes	Substitution - Missense	yes
HT29	yes	Substitution - Missense	yes
HCC-2998	yes	Substitution - Nonsense	yes
SW-620	yes	Substitution - Missense	yes
COLO-205	yes	Complex - deletion inframe	yes
HCT-15	yes	Substitution - Missense	yes
KM12	yes	Deletion - Frameshift	yes
NCI_ADR-RES	yes	Substitution - intronic	no
MDA-MB-231_ATCC	yes	Substitution - Missense	yes
Hs-578-T	yes	Substitution - Missense	yes
MDA-MB-435	yes	Substitution - Missense	yes
MDA-N	yes	Substitution - Missense	yes
BT-549	yes	Substitution - Missense	yes
T-47D	yes	Substitution - Missense	yes
OVCAR-3	yes	Substitution - Missense	yes
OVCAR-4	yes	Substitution - Missense	yes
OVCAR-8	yes	Substitution - intronic	no
IGROV1	yes	Substitution - Missense	yes
SK-OV-3	yes	Deletion - Frameshift	yes
CCRF-CEM	yes	Substitution - Missense	yes
K-562	yes	Insertion - Frameshift	yes
MOLT-4	yes	Substitution - Nonsense	yes
HL-60(TB)	yes	Whole gene deletion	yes
RPMI-8226	yes	Substitution - Missense	yes
SN12C	yes	Substitution - Nonsense	yes
RXF-393	yes	Substitution - Missense	yes
786-0	yes	Substitution - Missense	yes
TK-10	yes	Substitution - Missense	yes
SK-MEL-2	yes	Substitution - Missense	yes
SK-MEL-28	yes	Substitution - Missense	yes
M14	yes	Substitution - Missense	yes
PC-3	yes	Deletion - Frameshift	yes
DU-145	yes	Substitution - Missense	yes
SNB-19	yes	Substitution - Missense	yes
SNB-75	yes	Substitution - Missense	yes
U251	yes	Substitution - Missense	yes
SF-268	yes	Substitution - Missense	yes
SF-295	yes	Substitution - Missense	yes
SF-539	yes	Deletion - Frameshift	yes
A549_ATCC	no
NCI-H226	no
NCI-H460	no
HCT-116	no
MCF7	no
OVCAR-5	no
SR	no
UO-31	no
A498	no
CAKI-1	no
ACHN	no
LOX IMVI	no
MALME-3M	no
SK-MEL-5	no
UACC-62	no
UACC-257	no

## Sheet: TCGA tumor samples
Sample	TP53 Mutatant	Mutatant Type	Functionally Mutatant
TCGA-02-0114	yes	Substitution - Missense	yes
TCGA-06-0188	yes	Substitution - Missense	yes
TCGA-02-0034	yes	Substitution - Missense	yes
TCGA-08-0359	yes	Substitution - Missense	yes
TCGA-12-0618	yes	Substitution - Missense	yes
TCGA-06-0195	yes	Substitution - Missense	yes
TCGA-06-0197	yes	Substitution - Missense	yes
TCGA-02-0014	yes	Deletion - Frameshift	yes
TCGA-06-0221	yes	Deletion - Frameshift	yes
TCGA-02-0025	yes	Substitution - Missense	yes
TCGA-08-0353	yes	Substitution - Missense	yes
TCGA-02-0026	yes	Substitution - Missense	yes
TCGA-02-0048	yes	Substitution - Missense	yes
TCGA-06-0190	yes	Substitution - Missense	yes
TCGA-02-0003	yes	Substitution - Missense	yes
TCGA-02-0089	yes	Substitution - Missense	yes
TCGA-08-0245	yes	Substitution - Missense	yes
TCGA-06-0237	yes	Substitution - Missense	yes
TCGA-12-0619	yes	Substitution - Missense	yes
TCGA-02-0075	yes	Substitution - Missense	yes
TCGA-08-0389	yes	Substitution - Missense	yes
TCGA-06-0178	yes	LOH	yes
TCGA-08-0360	yes	Substitution - Missense	yes
TCGA-02-0074	yes	Substitution - Missense	yes
TCGA-02-0024	yes	Nonsense	yes
TCGA-02-0054	yes	Nonsense	yes
TCGA-02-0046	yes	Substitution - Missense	yes
TCGA-02-0001	yes	Substitution - Missense	yes
TCGA-02-0083	yes	Substitution - Missense	yes
TCGA-02-0037	yes	Substitution - Missense	yes
TCGA-02-0107	yes	Substitution - Missense	yes
TCGA-06-0122	yes	Substitution - Missense	yes
TCGA-06-0124	yes	Substitution - Missense	yes
TCGA-02-0084	yes	Substitution - Missense	yes
TCGA-06-0130	yes	Substitution - Missense	yes
TCGA-06-0184	yes	Substitution - Missense	yes
TCGA-02-0011	yes	Substitution - Missense	yes
TCGA-02-0010	yes	Substitution - Missense	yes
TCGA-02-0033	yes	Substitution - Missense	yes
TCGA-06-0241	yes	Substitution - Missense	yes
TCGA-02-0080	yes	Substitution - Missense	yes
TCGA-02-0004	yes	Substitution - Missense	yes
TCGA-02-0055	yes	Substitution - Missense	yes
TCGA-02-0058	yes	Substitution - Missense	yes
TCGA-06-0644	yes	Substitution - Missense	yes
TCGA-08-0351	yes	Substitution - Missense	yes
TCGA-02-0104	yes	Substitution - Missense	yes
TCGA-02-0006	no
TCGA-02-0007	no
TCGA-02-0009	no
TCGA-02-0015	no
TCGA-02-0016	no
TCGA-02-0021	no
TCGA-02-0023	no
TCGA-02-0027	no
TCGA-02-0028	no
TCGA-02-0038	no
TCGA-02-0039	no
TCGA-02-0043	no
TCGA-02-0047	no
TCGA-02-0052	no
TCGA-02-0057	no
TCGA-02-0060	no
TCGA-02-0064	no
TCGA-02-0068	no
TCGA-02-0070	no
TCGA-02-0079	no
TCGA-02-0085	no
TCGA-02-0086	no
TCGA-02-0099	no
TCGA-02-0102	no
TCGA-02-0113	no
TCGA-02-0115	no
TCGA-06-0125	no
TCGA-06-0126	no
TCGA-06-0127	no
TCGA-06-0128	no
TCGA-06-0129	no
TCGA-06-0132	no
TCGA-06-0133	no
TCGA-06-0137	no
TCGA-06-0138	no
TCGA-06-0139	no
TCGA-06-0143	no
TCGA-06-0145	no
TCGA-06-0147	no
TCGA-06-0148	no
TCGA-06-0152	no
TCGA-06-0154	no
TCGA-06-0156	no
TCGA-06-0157	no
TCGA-06-0158	no
TCGA-06-0160	no
TCGA-06-0166	no
TCGA-06-0167	no
TCGA-06-0168	no
TCGA-06-0171	no
TCGA-06-0173	no
TCGA-06-0174	no
TCGA-06-0176	no
TCGA-06-0185	no
TCGA-06-0187	no
TCGA-06-0189	no
TCGA-06-0208	no
TCGA-06-0210	no
TCGA-06-0211	no
TCGA-06-0214	no
TCGA-06-0219	no
TCGA-06-0238	no
TCGA-06-0240	no
TCGA-06-0645	no
TCGA-06-0646	no
TCGA-06-0648	no
TCGA-08-0244	no
TCGA-08-0246	no
TCGA-08-0344	no
TCGA-08-0345	no
TCGA-08-0346	no
TCGA-08-0347	no
TCGA-08-0348	no
TCGA-08-0349	no
TCGA-08-0350	no
TCGA-08-0352	no
TCGA-08-0354	no
TCGA-08-0355	no
TCGA-08-0356	no
TCGA-08-0357	no
TCGA-08-0358	no
TCGA-08-0375	no
TCGA-08-0380	no
TCGA-08-0385	no
TCGA-08-0386	no
TCGA-08-0390	no
TCGA-08-0392	no
TCGA-12-0616	no
TCGA-12-0620	no

## Sheet: CCLE cell lines
Cell Line	TP53 Mutatant	Mutatant Type	Functionally Mutatant
22RV1_PROSTATE	yes	Missense Mutation	yes
42MGBA_CENTRAL_NERVOUS_SYSTEM	yes	Missense Mutation	yes
5637_URINARY_TRACT	yes	Missense Mutation	yes
59M_OVARY	yes	Frame Shift Del	yes
639V_URINARY_TRACT	yes	Missense Mutation	yes
647V_URINARY_TRACT	yes	Nonsense Mutation	yes
786O_KIDNEY	yes	Missense Mutation	yes
8305C_THYROID	yes	Missense Mutation	yes
8505C_THYROID	yes	Missense Mutation	yes
8MGBA_CENTRAL_NERVOUS_SYSTEM	yes	Missense Mutation	yes
A2058_SKIN	yes	Missense Mutation	yes
A253_SALIVARY_GLAND	yes	Frame Shift Del	yes
A4FUK_HAEMATOPOIETIC_AND_LYMPHOID_TISSUE	yes	Missense Mutation	yes
ABC1_LUNG	yes	Missense Mutation	yes
ALEXANDERCELLS_LIVER	yes	Missense Mutation	yes
AML193_HAEMATOPOIETIC_AND_LYMPHOID_TISSUE	yes	Splice Site SNP	yes
AN3CA_ENDOMETRIUM	yes	Frame Shift Del	yes
ASPC1_PANCREAS	yes	Frame Shift Del	yes
AU565_BREAST	yes	Missense Mutation	yes
BCP1_HAEMATOPOIETIC_AND_LYMPHOID_TISSUE	yes	Missense Mutation	yes
BCPAP_THYROID	yes	Missense Mutation	yes
BECKER_CENTRAL_NERVOUS_SYSTEM	yes	Splice Site SNP	yes
BEN_LUNG	yes	Missense Mutation	yes
BFTC905_URINARY_TRACT	yes	Splice Site SNP	yes
BFTC909_KIDNEY	yes	Nonsense Mutation	yes
BICR16_UPPER_AERODIGESTIVE_TRACT	yes	Nonsense Mutation	yes
BICR31_UPPER_AERODIGESTIVE_TRACT	yes	In Frame Del	yes
BICR56_UPPER_AERODIGESTIVE_TRACT	yes	Splice Site SNP	yes
BICR6_UPPER_AERODIGESTIVE_TRACT	yes	Nonsense Mutation	yes
BL41_HAEMATOPOIETIC_AND_LYMPHOID_TISSUE	yes	Missense Mutation	yes
BL70_HAEMATOPOIETIC_AND_LYMPHOID_TISSUE	yes	Missense Mutation	yes
BT20_BREAST	yes	Missense Mutation	yes
BT474_BREAST	yes	Missense Mutation	yes
BT483_BREAST	yes	Missense Mutation	yes
BXPC3_PANCREAS	yes	Missense Mutation	yes
C2BBE1_LARGE_INTESTINE	yes	Nonsense Mutation	yes
CA46_HAEMATOPOIETIC_AND_LYMPHOID_TISSUE	yes	Missense Mutation	yes
CAL120_BREAST	yes	Splice Site SNP	yes
CAL12T_LUNG	yes	Missense Mutation	yes
CAL148_BREAST	yes	Missense Mutation	yes
CAL27_UPPER_AERODIGESTIVE_TRACT	yes	Missense Mutation	yes
CAL29_URINARY_TRACT	yes	Missense Mutation	yes
CAL33_UPPER_AERODIGESTIVE_TRACT	yes	Missense Mutation	yes
CAL62_THYROID	yes	Missense Mutation	yes
CAL78_BONE	yes	In Frame Del	yes
CAL851_BREAST	yes	Missense Mutation	yes
CALU3_LUNG	yes	Missense Mutation	yes
CALU6_LUNG	yes	Nonsense Mutation	yes
CAMA1_BREAST	yes	Missense Mutation	yes
CAOV3_OVARY	yes	Nonsense Mutation	yes
CAOV4_OVARY	yes	Missense Mutation	yes
CAPAN1_PANCREAS	yes	Missense Mutation	yes
CAS1_CENTRAL_NERVOUS_SYSTEM	yes	Missense Mutation	yes
CCK81_LARGE_INTESTINE	yes	Missense Mutation	yes
CFPAC1_PANCREAS	yes	Missense Mutation	yes
CGTHW1_THYROID	yes	Missense Mutation	yes
CHAGOK1_LUNG	yes	Missense Mutation	yes
CHL1_SKIN	yes	Missense Mutation	yes
CI1_HAEMATOPOIETIC_AND_LYMPHOID_TISSUE	yes	Missense Mutation	yes
CJM_SKIN	yes	Missense Mutation	yes
CL11_LARGE_INTESTINE	yes	Missense Mutation	yes
CL14_LARGE_INTESTINE	yes	Missense Mutation	yes
CL34_LARGE_INTESTINE	yes	Missense Mutation	yes
CL40_LARGE_INTESTINE	yes	Missense Mutation	yes
CMK_HAEMATOPOIETIC_AND_LYMPHOID_TISSUE	yes	Missense Mutation	yes
CMK115_HAEMATOPOIETIC_AND_LYMPHOID_TISSUE	yes	Missense Mutation	yes
CMLT1_HAEMATOPOIETIC_AND_LYMPHOID_TISSUE	yes	Missense Mutation	yes
COLO320_LARGE_INTESTINE	yes	Missense Mutation	yes
COLO668_LUNG	yes	Missense Mutation	yes
COLO680N_OESOPHAGUS	yes	Missense Mutation	yes
COLO741_SKIN	yes	Frame Shift Ins	yes
COLO775_HAEMATOPOIETIC_AND_LYMPHOID_TISSUE	yes	Missense Mutation	yes
COLO783_SKIN	yes	Missense Mutation	yes
COLO818_SKIN	yes	Missense Mutation	yes
CORL24_LUNG	yes	Missense Mutation	yes
CORL279_LUNG	yes	Splice Site Del	yes
CORL47_LUNG	yes	Nonsense Mutation	yes
CORL51_LUNG	yes	Missense Mutation	yes
CORL88_LUNG	yes	Missense Mutation	yes
CORL95_LUNG	yes	Missense Mutation	yes
COV318_OVARY	yes	Missense Mutation	yes
COV362_OVARY	yes	Missense Mutation	yes
COV504_OVARY	yes	Frame Shift Del	yes
CPCN_LUNG	yes	Missense Mutation	yes
DAOY_CENTRAL_NERVOUS_SYSTEM	yes	Missense Mutation	yes
DAUDI_HAEMATOPOIETIC_AND_LYMPHOID_TISSUE	yes	Missense Mutation	yes
DB_HAEMATOPOIETIC_AND_LYMPHOID_TISSUE	yes	Nonsense Mutation	yes
DEL_HAEMATOPOIETIC_AND_LYMPHOID_TISSUE	yes	Missense Mutation	yes
DETROIT562_UPPER_AERODIGESTIVE_TRACT	yes	Missense Mutation	yes
DMS114_LUNG	yes	Nonsense Mutation	yes
DMS153_LUNG	yes	Missense Mutation	yes
DMS273_LUNG	yes	Missense Mutation	yes
DMS454_LUNG	yes	Missense Mutation	yes
DMS53_LUNG	yes	Missense Mutation	yes
DMS79_LUNG	yes	Frame Shift Del	yes
DND41_HAEMATOPOIETIC_AND_LYMPHOID_TISSUE	yes	Missense Mutation	yes
DU145_PROSTATE	yes	Missense Mutation	yes
EB2_HAEMATOPOIETIC_AND_LYMPHOID_TISSUE	yes	Missense Mutation	yes
EBC1_LUNG	yes	Nonsense Mutation	yes
ECC12_STOMACH	yes	Missense Mutation	yes
ECGI10_OESOPHAGUS	yes	Missense Mutation	yes
EFE184_ENDOMETRIUM	yes	Missense Mutation	yes
EFM19_BREAST	yes	Missense Mutation	yes
EFM192A_BREAST	yes	Frame Shift Ins	yes
EFO27_OVARY	yes	Missense Mutation	yes
EJM_HAEMATOPOIETIC_AND_LYMPHOID_TISSUE	yes	Missense Mutation	yes
EM2_HAEMATOPOIETIC_AND_LYMPHOID_TISSUE	yes	Missense Mutation	yes
ES2_OVARY	yes	Missense Mutation	yes
ESS1_ENDOMETRIUM	yes	Nonsense Mutation	yes
EVSAT_BREAST	yes	Missense Mutation	yes
F36P_HAEMATOPOIETIC_AND_LYMPHOID_TISSUE	yes	Splice Site SNP	yes
FADU_UPPER_AERODIGESTIVE_TRACT	yes	Missense Mutation	yes
FU97_STOMACH	yes	Missense Mutation	yes
FUOV1_OVARY	yes	Missense Mutation	yes
GAMG_CENTRAL_NERVOUS_SYSTEM	yes	Missense Mutation	yes
GCIY_STOMACH	yes	Missense Mutation	yes
GCT_SOFT_TISSUE	yes	Nonsense Mutation	yes
GI1_CENTRAL_NERVOUS_SYSTEM	yes	Missense Mutation	yes
GMS10_CENTRAL_NERVOUS_SYSTEM	yes	Missense Mutation	yes
GSS_STOMACH	yes	Missense Mutation	yes
GSU_STOMACH	yes	Missense Mutation	yes
HARA_LUNG	yes	Missense Mutation	yes
HCC1143_BREAST	yes	Missense Mutation	yes
HCC1171_LUNG	yes	Missense Mutation	yes
HCC1195_LUNG	yes	Splice Site Del	yes
HCC1359_LUNG	yes	Missense Mutation	yes
HCC1395_BREAST	yes	Missense Mutation	yes
HCC1419_BREAST	yes	Missense Mutation	yes
HCC1438_LUNG	yes	Frame Shift Del	yes
HCC15_LUNG	yes	Missense Mutation	yes
HCC1569_BREAST	yes	Nonsense Mutation	yes
HCC1599_BREAST	yes	Splice Site SNP	yes
HCC1833_LUNG	yes	In Frame Del	yes
HCC1954_BREAST	yes	Missense Mutation	yes
HCC202_BREAST	yes	Frame Shift Del	yes
HCC2108_LUNG	yes	Missense Mutation	yes
HCC2157_BREAST	yes	Missense Mutation	yes
HCC2279_LUNG	yes	Missense Mutation	yes
HCC2935_LUNG	yes	Missense Mutation	yes
HCC33_LUNG	yes	Missense Mutation	yes
HCC366_LUNG	yes	Missense Mutation	yes
HCC38_BREAST	yes	Missense Mutation	yes
HCC44_LUNG	yes	Missense Mutation	yes
HCC56_LARGE_INTESTINE	yes	Missense Mutation	yes
HCC70_BREAST	yes	Missense Mutation	yes
HCC78_LUNG	yes	Missense Mutation	yes
HCC827_LUNG	yes	In Frame Del	yes
HCT15_LARGE_INTESTINE	yes	Missense Mutation	yes
HDMYZ_HAEMATOPOIETIC_AND_LYMPHOID_TISSUE	yes	Frame Shift Del	yes
HEC108_ENDOMETRIUM	yes	Missense Mutation	yes
HEC1A_ENDOMETRIUM	yes	Missense Mutation	yes
HEC1B_ENDOMETRIUM	yes	Missense Mutation	yes
HEC251_ENDOMETRIUM	yes	Nonsense Mutation	yes
HEL_HAEMATOPOIETIC_AND_LYMPHOID_TISSUE	yes	Missense Mutation	yes
HEL9217_HAEMATOPOIETIC_AND_LYMPHOID_TISSUE	yes	Missense Mutation	yes
HGC27_STOMACH	yes	Frame Shift Ins	yes
HH_HAEMATOPOIETIC_AND_LYMPHOID_TISSUE	yes	Splice Site SNP	yes
HLF_LIVER	yes	Missense Mutation	yes
HMC18_BREAST	yes	Frame Shift Del	yes
HMCB_SKIN	yes	Missense Mutation	yes
HOS_BONE	yes	Missense Mutation	yes
HPAFII_PANCREAS	yes	Missense Mutation	yes
HS571T_OVARY	yes	Missense Mutation	yes
HS578T_BREAST	yes	Missense Mutation	yes
HS683_CENTRAL_NERVOUS_SYSTEM	yes	Missense Mutation	yes
HS729_SOFT_TISSUE	yes	Missense Mutation	yes
HS746T_STOMACH	yes	Nonsense Mutation	yes
HS839T_SKIN	yes	Missense Mutation	yes
HSC2_UPPER_AERODIGESTIVE_TRACT	yes	Splice Site SNP	yes
HSC3_UPPER_AERODIGESTIVE_TRACT	yes	Frame Shift Ins	yes
HSC4_UPPER_AERODIGESTIVE_TRACT	yes	Missense Mutation	yes
HT_HAEMATOPOIETIC_AND_LYMPHOID_TISSUE	yes	Missense Mutation	yes
HT115_LARGE_INTESTINE	yes	Nonsense Mutation	yes
HT1376_URINARY_TRACT	yes	Missense Mutation	yes
HTK_HAEMATOPOIETIC_AND_LYMPHOID_TISSUE	yes	Missense Mutation	yes
HUCCT1_BILIARY_TRACT	yes	Missense Mutation	yes
HUG1N_STOMACH	yes	Missense Mutation	yes
HUH28_BILIARY_TRACT	yes	Missense Mutation	yes
HUH6_LIVER	yes	Missense Mutation	yes
HUH7_LIVER	yes	Missense Mutation	yes
HUPT3_PANCREAS	yes	Missense Mutation	yes
HUPT4_PANCREAS	yes	Missense Mutation	yes
HUT78_HAEMATOPOIETIC_AND_LYMPHOID_TISSUE	yes	Nonsense Mutation	yes
IALM_LUNG	yes	Nonsense Mutation	yes
IGR37_SKIN	yes	Frame Shift Del	yes
IGR39_SKIN	yes	Frame Shift Del	yes
IGROV1_OVARY	yes	Missense Mutation	yes
IPC298_SKIN	yes	Nonsense Mutation	yes
ISHIKAWAHERAKLIO02ER_ENDOMETRIUM	yes	Missense Mutation	yes
ISTMES2_PLEURA	yes	Missense Mutation	yes
J82_URINARY_TRACT	yes	Missense Mutation	yes
JHH4_LIVER	yes	Missense Mutation	yes
JHH5_LIVER	yes	In Frame Del	yes
JHH7_LIVER	yes	Missense Mutation	yes
JHOM1_OVARY	yes	Nonsense Mutation	yes
JHOM2B_OVARY	yes	Missense Mutation	yes
JHOS2_OVARY	yes	Splice Site Del	yes
JHOS4_OVARY	yes	Missense Mutation	yes
JIMT1_BREAST	yes	Missense Mutation	yes
JMSU1_URINARY_TRACT	yes	Missense Mutation	yes
K562_HAEMATOPOIETIC_AND_LYMPHOID_TISSUE	yes	Frame Shift Ins	yes
KALS1_CENTRAL_NERVOUS_SYSTEM	yes	Missense Mutation	yes
KARPAS299_HAEMATOPOIETIC_AND_LYMPHOID_TISSUE	yes	Missense Mutation	yes
KARPAS620_HAEMATOPOIETIC_AND_LYMPHOID_TISSUE	yes	Missense Mutation	yes
KASUMI1_HAEMATOPOIETIC_AND_LYMPHOID_TISSUE	yes	Missense Mutation	yes
KASUMI2_HAEMATOPOIETIC_AND_LYMPHOID_TISSUE	yes	Missense Mutation	yes
KASUMI6_HAEMATOPOIETIC_AND_LYMPHOID_TISSUE	yes	Missense Mutation	yes
KCL22_HAEMATOPOIETIC_AND_LYMPHOID_TISSUE	yes	Frame Shift Del	yes
KE39_STOMACH	yes	Missense Mutation	yes
KELLY_AUTONOMIC_GANGLIA	yes	Missense Mutation	yes
KG1_HAEMATOPOIETIC_AND_LYMPHOID_TISSUE	yes	Splice Site SNP	yes
KLE_ENDOMETRIUM	yes	Missense Mutation	yes
KM12_LARGE_INTESTINE	yes	Missense Mutation	yes
KMBC2_URINARY_TRACT	yes	Missense Mutation	yes
KMM1_HAEMATOPOIETIC_AND_LYMPHOID_TISSUE	yes	Missense Mutation	yes
KMRC20_KIDNEY	yes	Splice Site SNP	yes
KMS20_HAEMATOPOIETIC_AND_LYMPHOID_TISSUE	yes	Nonsense Mutation	yes
KMS26_HAEMATOPOIETIC_AND_LYMPHOID_TISSUE	yes	Missense Mutation	yes
KMS34_HAEMATOPOIETIC_AND_LYMPHOID_TISSUE	yes	Nonsense Mutation	yes
KNS42_CENTRAL_NERVOUS_SYSTEM	yes	Nonsense Mutation	yes
KNS60_CENTRAL_NERVOUS_SYSTEM	yes	Missense Mutation	yes
KNS62_LUNG	yes	Missense Mutation	yes
KO52_HAEMATOPOIETIC_AND_LYMPHOID_TISSUE	yes	Missense Mutation	yes
KOPN8_HAEMATOPOIETIC_AND_LYMPHOID_TISSUE	yes	Missense Mutation	yes
KP2_PANCREAS	yes	Missense Mutation	yes
KP3_PANCREAS	yes	Frame Shift Ins	yes
KU812_HAEMATOPOIETIC_AND_LYMPHOID_TISSUE	yes	Missense Mutation	yes
KURAMOCHI_OVARY	yes	Missense Mutation	yes
KYO1_HAEMATOPOIETIC_AND_LYMPHOID_TISSUE	yes	Missense Mutation	yes
KYSE140_OESOPHAGUS	yes	Missense Mutation	yes
KYSE150_OESOPHAGUS	yes	Missense Mutation	yes
KYSE270_OESOPHAGUS	yes	Splice Site SNP	yes
KYSE30_OESOPHAGUS	yes	Missense Mutation	yes
KYSE410_OESOPHAGUS	yes	Missense Mutation	yes
KYSE450_OESOPHAGUS	yes	Missense Mutation	yes
KYSE520_OESOPHAGUS	yes	Splice Site SNP	yes
KYSE70_OESOPHAGUS	yes	Frame Shift Ins	yes
L363_HAEMATOPOIETIC_AND_LYMPHOID_TISSUE	yes	Missense Mutation	yes
LC1F_LUNG	yes	Missense Mutation	yes
LC1SQSF_LUNG	yes	Missense Mutation	yes
LCLC103H_LUNG	yes	Missense Mutation	yes
LCLC97TM1_LUNG	yes	Frame Shift Del	yes
LK2_LUNG	yes	Missense Mutation	yes
LMSU_STOMACH	yes	Missense Mutation	yes
LN18_CENTRAL_NERVOUS_SYSTEM	yes	Missense Mutation	yes
LN229_CENTRAL_NERVOUS_SYSTEM	yes	Missense Mutation	yes
LOUCY_HAEMATOPOIETIC_AND_LYMPHOID_TISSUE	yes	Missense Mutation	yes
LOUNH91_LUNG	yes	Missense Mutation	yes
LP1_HAEMATOPOIETIC_AND_LYMPHOID_TISSUE	yes	Missense Mutation	yes
LS1034_LARGE_INTESTINE	yes	Missense Mutation	yes
LS123_LARGE_INTESTINE	yes	Missense Mutation	yes
LS411N_LARGE_INTESTINE	yes	Nonsense Mutation	yes
LU65_LUNG	yes	Missense Mutation	yes
LUDLU1_LUNG	yes	Missense Mutation	yes
LXF289_LUNG	yes	Missense Mutation	yes
M059K_CENTRAL_NERVOUS_SYSTEM	yes	Missense Mutation	yes
MC116_HAEMATOPOIETIC_AND_LYMPHOID_TISSUE	yes	Missense Mutation	yes
MDAMB231_BREAST	yes	Missense Mutation	yes
MDAMB361_BREAST	yes	Nonsense Mutation	yes
MDAMB415_BREAST	yes	Missense Mutation	yes
MDAMB435S_SKIN	yes	Missense Mutation	yes
MEC1_HAEMATOPOIETIC_AND_LYMPHOID_TISSUE	yes	Frame Shift Ins	yes
MEG01_HAEMATOPOIETIC_AND_LYMPHOID_TISSUE	yes	In Frame Del	yes
MEWO_SKIN	yes	Nonsense Mutation	yes
MFE280_ENDOMETRIUM	yes	Splice Site SNP	yes
MFE296_ENDOMETRIUM	yes	Nonsense Mutation	yes
MFE319_ENDOMETRIUM	yes	Missense Mutation	yes
MHHES1_BONE	yes	In Frame Del	yes
MIAPACA2_PANCREAS	yes	Missense Mutation	yes
MINO_HAEMATOPOIETIC_AND_LYMPHOID_TISSUE	yes	Missense Mutation	yes
MKN1_STOMACH	yes	Missense Mutation	yes
MKN7_STOMACH	yes	Missense Mutation	yes
MKN74_STOMACH	yes	Missense Mutation	yes
MOGGCCM_CENTRAL_NERVOUS_SYSTEM	yes	Missense Mutation	yes
MOLM16_HAEMATOPOIETIC_AND_LYMPHOID_TISSUE	yes	Missense Mutation	yes
MOLM6_HAEMATOPOIETIC_AND_LYMPHOID_TISSUE	yes	Missense Mutation	yes
MOLP2_HAEMATOPOIETIC_AND_LYMPHOID_TISSUE	yes	Missense Mutation	yes
MOLT16_HAEMATOPOIETIC_AND_LYMPHOID_TISSUE	yes	Missense Mutation	yes
MORCPR_LUNG	yes	Frame Shift Del	yes
MOTN1_HAEMATOPOIETIC_AND_LYMPHOID_TISSUE	yes	Splice Site SNP	yes
NAMALWA_HAEMATOPOIETIC_AND_LYMPHOID_TISSUE	yes	Missense Mutation	yes
NB4_HAEMATOPOIETIC_AND_LYMPHOID_TISSUE	yes	Missense Mutation	yes
NCCSTCK140_STOMACH	yes	Missense Mutation	yes
NCIH1048_LUNG	yes	Missense Mutation	yes
NCIH1092_LUNG	yes	Splice Site SNP	yes
NCIH1105_LUNG	yes	Missense Mutation	yes
NCIH1184_LUNG	yes	Missense Mutation	yes
NCIH1339_LUNG	yes	Nonsense Mutation	yes
NCIH1355_LUNG	yes	Missense Mutation	yes
NCIH1373_LUNG	yes	Nonsense Mutation	yes
NCIH1435_LUNG	yes	Missense Mutation	yes
NCIH1436_LUNG	yes	Missense Mutation	yes
NCIH1437_LUNG	yes	Missense Mutation	yes
NCIH1568_LUNG	yes	Missense Mutation	yes
NCIH1573_LUNG	yes	Missense Mutation	yes
NCIH1581_LUNG	yes	Nonsense Mutation	yes
NCIH1618_LUNG	yes	Missense Mutation	yes
NCIH1623_LUNG	yes	Missense Mutation	yes
NCIH1648_LUNG	yes	Frame Shift Ins	yes
NCIH1650_LUNG	yes	Splice Site SNP	yes
NCIH1651_LUNG	yes	Missense Mutation	yes
NCIH1693_LUNG	yes	Splice Site SNP	yes
NCIH1694_LUNG	yes	Splice Site SNP	yes
NCIH1703_LUNG	yes	Splice Site SNP	yes
NCIH1734_LUNG	yes	Missense Mutation	yes
NCIH1781_LUNG	yes	Missense Mutation	yes
NCIH1792_LUNG	yes	Splice Site SNP	yes
NCIH1793_LUNG	yes	Nonsense Mutation	yes
NCIH1836_LUNG	yes	Missense Mutation	yes
NCIH1838_LUNG	yes	Missense Mutation	yes
NCIH1869_LUNG	yes	Missense Mutation	yes
NCIH1876_LUNG	yes	Missense Mutation	yes
NCIH1915_LUNG	yes	Nonsense Mutation	yes
NCIH1930_LUNG	yes	Missense Mutation	yes
NCIH196_LUNG	yes	Missense Mutation	yes
NCIH1963_LUNG	yes	Missense Mutation	yes
NCIH2009_LUNG	yes	Missense Mutation	yes
NCIH2023_LUNG	yes	Missense Mutation	yes
NCIH2029_LUNG	yes	Missense Mutation	yes
NCIH2030_LUNG	yes	Missense Mutation	yes
NCIH2066_LUNG	yes	Missense Mutation	yes
NCIH2087_LUNG	yes	Missense Mutation	yes
NCIH209_LUNG	yes	Splice Site SNP	yes
NCIH2106_LUNG	yes	Missense Mutation	yes
NCIH211_LUNG	yes	Missense Mutation	yes
NCIH2110_LUNG	yes	Missense Mutation	yes
NCIH2122_LUNG	yes	Missense Mutation	yes
NCIH2141_LUNG	yes	Nonsense Mutation	yes
NCIH2170_LUNG	yes	Missense Mutation	yes
NCIH2171_LUNG	yes	Nonsense Mutation	yes
NCIH2196_LUNG	yes	Missense Mutation	yes
NCIH2227_LUNG	yes	Splice Site SNP	yes
NCIH2228_LUNG	yes	Nonsense Mutation	yes
NCIH2286_LUNG	yes	Nonsense Mutation	yes
NCIH2291_LUNG	yes	Missense Mutation	yes
NCIH23_LUNG	yes	Missense Mutation	yes
NCIH2342_LUNG	yes	Missense Mutation	yes
NCIH2444_LUNG	yes	Missense Mutation	yes
NCIH3255_LUNG	yes	Splice Site SNP	yes
NCIH441_LUNG	yes	Missense Mutation	yes
NCIH446_LUNG	yes	Missense Mutation	yes
NCIH510_LUNG	yes	Missense Mutation	yes
NCIH520_LUNG	yes	Nonsense Mutation	yes
NCIH522_LUNG	yes	Frame Shift Del	yes
NCIH524_LUNG	yes	Missense Mutation	yes
NCIH526_LUNG	yes	Splice Site SNP	yes
NCIH596_LUNG	yes	Missense Mutation	yes
NCIH647_LUNG	yes	Splice Site SNP	yes
NCIH650_LUNG	yes	Missense Mutation	yes
NCIH661_LUNG	yes	Missense Mutation	yes
NCIH684_LIVER	yes	Missense Mutation	yes
NCIH69_LUNG	yes	Nonsense Mutation	yes
NCIH716_LARGE_INTESTINE	yes	Missense Mutation	yes
NCIH727_LUNG	yes	In Frame Ins	yes
NCIH747_LARGE_INTESTINE	yes	Missense Mutation	yes
NCIH810_LUNG	yes	Nonsense Mutation	yes
NCIH841_LUNG	yes	Missense Mutation	yes
NCIH854_LUNG	yes	Missense Mutation	yes
NCIH889_LUNG	yes	Missense Mutation	yes
NCIN87_STOMACH	yes	Missense Mutation	yes
NCO2_HAEMATOPOIETIC_AND_LYMPHOID_TISSUE	yes	Missense Mutation	yes
NIHOVCAR3_OVARY	yes	Missense Mutation	yes
NUDHL1_HAEMATOPOIETIC_AND_LYMPHOID_TISSUE	yes	Missense Mutation	yes
NUDUL1_HAEMATOPOIETIC_AND_LYMPHOID_TISSUE	yes	Missense Mutation	yes
NUGC3_STOMACH	yes	Missense Mutation	yes
OAW28_OVARY	yes	Frame Shift Del	yes
OCILY10_HAEMATOPOIETIC_AND_LYMPHOID_TISSUE	yes	Nonsense Mutation	yes
OCIM1_HAEMATOPOIETIC_AND_LYMPHOID_TISSUE	yes	Splice Site SNP	yes
OE19_OESOPHAGUS	yes	Frame Shift Ins	yes
OE33_OESOPHAGUS	yes	Missense Mutation	yes
ONCODG1_OVARY	yes	Missense Mutation	yes
OPM2_HAEMATOPOIETIC_AND_LYMPHOID_TISSUE	yes	Missense Mutation	yes
OUMS23_LARGE_INTESTINE	yes	Missense Mutation	yes
OV90_OVARY	yes	Missense Mutation	yes
OVCAR4_OVARY	yes	Missense Mutation	yes
OVCAR8_OVARY	yes	Splice Site SNP	yes
OVK18_OVARY	yes	Frame Shift Del	yes
OVKATE_OVARY	yes	Missense Mutation	yes
OVSAHO_OVARY	yes	Nonsense Mutation	yes
P12ICHIKAWA_HAEMATOPOIETIC_AND_LYMPHOID_TISSUE	yes	Missense Mutation	yes
P31FUJ_HAEMATOPOIETIC_AND_LYMPHOID_TISSUE	yes	Nonsense Mutation	yes
P3HR1_HAEMATOPOIETIC_AND_LYMPHOID_TISSUE	yes	Nonsense Mutation	yes
PANC0203_PANCREAS	yes	Missense Mutation	yes
PANC0213_PANCREAS	yes	Missense Mutation	yes
PANC0403_PANCREAS	yes	Missense Mutation	yes
PANC1005_PANCREAS	yes	Missense Mutation	yes
PATU8902_PANCREAS	yes	Missense Mutation	yes
PC14_LUNG	yes	Missense Mutation	yes
PC3_PROSTATE	yes	Frame Shift Del	yes
PCM6_HAEMATOPOIETIC_AND_LYMPHOID_TISSUE	yes	Missense Mutation	yes
PECAPJ15_UPPER_AERODIGESTIVE_TRACT	yes	Missense Mutation	yes
PECAPJ34CLONEC12_UPPER_AERODIGESTIVE_TRACT	yes	Missense Mutation	yes
PECAPJ41CLONED2_UPPER_AERODIGESTIVE_TRACT	yes	Splice Site SNP	yes
PEER_HAEMATOPOIETIC_AND_LYMPHOID_TISSUE	yes	Missense Mutation	yes
PF382_HAEMATOPOIETIC_AND_LYMPHOID_TISSUE	yes	Missense Mutation	yes
PK1_PANCREAS	yes	Missense Mutation	yes
PL21_HAEMATOPOIETIC_AND_LYMPHOID_TISSUE	yes	Frame Shift Del	yes
PSN1_PANCREAS	yes	Missense Mutation	yes
RAJI_HAEMATOPOIETIC_AND_LYMPHOID_TISSUE	yes	Missense Mutation	yes
RCM1_LARGE_INTESTINE	yes	Nonsense Mutation	yes
RD_SOFT_TISSUE	yes	Missense Mutation	yes
REC1_HAEMATOPOIETIC_AND_LYMPHOID_TISSUE	yes	Nonsense Mutation	yes
RERFGC1B_STOMACH	yes	Nonsense Mutation	yes
RERFLCAD1_LUNG	yes	Missense Mutation	yes
RERFLCAD2_LUNG	yes	Missense Mutation	yes
RERFLCKJ_LUNG	yes	Missense Mutation	yes
RERFLCMS_LUNG	yes	Frame Shift Del	yes
RH41_SOFT_TISSUE	yes	Frame Shift Del	yes
RI1_HAEMATOPOIETIC_AND_LYMPHOID_TISSUE	yes	Nonsense Mutation	yes
RKN_SOFT_TISSUE	yes	Missense Mutation	yes
RL_HAEMATOPOIETIC_AND_LYMPHOID_TISSUE	yes	Missense Mutation	yes
RL952_ENDOMETRIUM	yes	In Frame Del	yes
RMUGS_OVARY	yes	Missense Mutation	yes
RPMI7951_SKIN	yes	Nonsense Mutation	yes
RPMI8226_HAEMATOPOIETIC_AND_LYMPHOID_TISSUE	yes	Missense Mutation	yes
RPMI8402_HAEMATOPOIETIC_AND_LYMPHOID_TISSUE	yes	Missense Mutation	yes
RT112_URINARY_TRACT	yes	Nonsense Mutation	yes
RT11284_URINARY_TRACT	yes	Missense Mutation	yes
S117_SOFT_TISSUE	yes	Nonsense Mutation	yes
SBC5_LUNG	yes	Missense Mutation	yes
SCABER_URINARY_TRACT	yes	Missense Mutation	yes
SCC15_UPPER_AERODIGESTIVE_TRACT	yes	Splice Site SNP	yes
SCC25_UPPER_AERODIGESTIVE_TRACT	yes	Frame Shift Del	yes
SCC4_UPPER_AERODIGESTIVE_TRACT	yes	Missense Mutation	yes
SCLC21H_LUNG	yes	Missense Mutation	yes
SEM_HAEMATOPOIETIC_AND_LYMPHOID_TISSUE	yes	Missense Mutation	yes
SET2_HAEMATOPOIETIC_AND_LYMPHOID_TISSUE	yes	Missense Mutation	yes
SF295_CENTRAL_NERVOUS_SYSTEM	yes	Missense Mutation	yes
SH10TC_STOMACH	yes	Missense Mutation	yes
SJRH30_SOFT_TISSUE	yes	Missense Mutation	yes
SKBR3_BREAST	yes	Missense Mutation	yes
SKES1_BONE	yes	Missense Mutation	yes
SKLMS1_SOFT_TISSUE	yes	Missense Mutation	yes
SKLU1_LUNG	yes	Missense Mutation	yes
SKM1_HAEMATOPOIETIC_AND_LYMPHOID_TISSUE	yes	Missense Mutation	yes
SKMEL2_SKIN	yes	Missense Mutation	yes
SKMEL28_SKIN	yes	Missense Mutation	yes
SKMEL3_SKIN	yes	Missense Mutation	yes
SKMEL30_SKIN	yes	Frame Shift Del	yes
SKMES1_LUNG	yes	Nonsense Mutation	yes
SKNFI_AUTONOMIC_GANGLIA	yes	Missense Mutation	yes
SKUT1_SOFT_TISSUE	yes	Missense Mutation	yes
SNU1033_LARGE_INTESTINE	yes	Missense Mutation	yes
SNU1040_LARGE_INTESTINE	yes	Missense Mutation	yes
SNU1066_UPPER_AERODIGESTIVE_TRACT	yes	Splice Site SNP	yes
SNU1077_ENDOMETRIUM	yes	Missense Mutation	yes
SNU1105_CENTRAL_NERVOUS_SYSTEM	yes	Missense Mutation	yes
SNU119_OVARY	yes	Missense Mutation	yes
SNU1196_BILIARY_TRACT	yes	Missense Mutation	yes
SNU1197_LARGE_INTESTINE	yes	Missense Mutation	yes
SNU1214_UPPER_AERODIGESTIVE_TRACT	yes	Missense Mutation	yes
SNU182_LIVER	yes	Missense Mutation	yes
SNU201_CENTRAL_NERVOUS_SYSTEM	yes	Missense Mutation	yes
SNU213_PANCREAS	yes	Missense Mutation	yes
SNU216_STOMACH	yes	Missense Mutation	yes
SNU245_BILIARY_TRACT	yes	Missense Mutation	yes
SNU308_BILIARY_TRACT	yes	Missense Mutation	yes
SNU387_LIVER	yes	Nonsense Mutation	yes
SNU410_PANCREAS	yes	Missense Mutation	yes
SNU423_LIVER	yes	Splice Site SNP	yes
SNU449_LIVER	yes	Missense Mutation	yes
SNU46_UPPER_AERODIGESTIVE_TRACT	yes	Missense Mutation	yes
SNU475_LIVER	yes	Missense Mutation	yes
SNU478_BILIARY_TRACT	yes	Frame Shift Ins	yes
SNU489_CENTRAL_NERVOUS_SYSTEM	yes	Splice Site SNP	yes
SNU5_STOMACH	yes	Splice Site SNP	yes
SNU503_LARGE_INTESTINE	yes	Missense Mutation	yes
SNU626_CENTRAL_NERVOUS_SYSTEM	yes	Missense Mutation	yes
SNU668_STOMACH	yes	Missense Mutation	yes
SNU685_ENDOMETRIUM	yes	Splice Site SNP	yes
SNU738_CENTRAL_NERVOUS_SYSTEM	yes	Nonsense Mutation	yes
SNU8_OVARY	yes	Frame Shift Del	yes
SNU81_LARGE_INTESTINE	yes	Nonsense Mutation	yes
SNU878_LIVER	yes	Missense Mutation	yes
SNU886_LIVER	yes	Frame Shift Del	yes
SNUC2A_LARGE_INTESTINE	yes	Missense Mutation	yes
SNUC4_LARGE_INTESTINE	yes	Missense Mutation	yes
SNUC5_LARGE_INTESTINE	yes	Missense Mutation	yes
SR786_HAEMATOPOIETIC_AND_LYMPHOID_TISSUE	yes	Missense Mutation	yes
ST486_HAEMATOPOIETIC_AND_LYMPHOID_TISSUE	yes	Missense Mutation	yes
SU8686_PANCREAS	yes	Missense Mutation	yes
SUDHL10_HAEMATOPOIETIC_AND_LYMPHOID_TISSUE	yes	Splice Site SNP	yes
SUDHL4_HAEMATOPOIETIC_AND_LYMPHOID_TISSUE	yes	Missense Mutation	yes
SUDHL6_HAEMATOPOIETIC_AND_LYMPHOID_TISSUE	yes	Missense Mutation	yes
SUDHL8_HAEMATOPOIETIC_AND_LYMPHOID_TISSUE	yes	Missense Mutation	yes
SUPT11_HAEMATOPOIETIC_AND_LYMPHOID_TISSUE	yes	Nonsense Mutation	yes
SW1088_CENTRAL_NERVOUS_SYSTEM	yes	Missense Mutation	yes
SW1116_LARGE_INTESTINE	yes	Missense Mutation	yes
SW1271_LUNG	yes	Missense Mutation	yes
SW1353_BONE	yes	Missense Mutation	yes
SW1417_LARGE_INTESTINE	yes	Frame Shift Del	yes
SW1463_LARGE_INTESTINE	yes	Missense Mutation	yes
SW1710_URINARY_TRACT	yes	Missense Mutation	yes
SW1783_CENTRAL_NERVOUS_SYSTEM	yes	Missense Mutation	yes
SW403_LARGE_INTESTINE	yes	Nonsense Mutation	yes
SW579_THYROID	yes	Missense Mutation	yes
SW837_LARGE_INTESTINE	yes	Missense Mutation	yes
SW900_LUNG	yes	Nonsense Mutation	yes
T3M10_LUNG	yes	Missense Mutation	yes
T3M4_PANCREAS	yes	Missense Mutation	yes
T47D_BREAST	yes	Missense Mutation	yes
T84_LARGE_INTESTINE	yes	Splice Site SNP	yes
T98G_CENTRAL_NERVOUS_SYSTEM	yes	Missense Mutation	yes
TC71_BONE	yes	Nonsense Mutation	yes
TCCPAN2_PANCREAS	yes	Splice Site SNP	yes
TE1_OESOPHAGUS	yes	Missense Mutation	yes
TE10_OESOPHAGUS	yes	Missense Mutation	yes
TE125T_SOFT_TISSUE	yes	Missense Mutation	yes
TE14_OESOPHAGUS	yes	Nonsense Mutation	yes
TE4_OESOPHAGUS	yes	Missense Mutation	yes
TE5_OESOPHAGUS	yes	Missense Mutation	yes
TE6_OESOPHAGUS	yes	Missense Mutation	yes
TE8_OESOPHAGUS	yes	Missense Mutation	yes
TE8_OESOPHAGUS	yes	Missense Mutation	yes
TEN_ENDOMETRIUM	yes	Nonsense Mutation	yes
TF1_HAEMATOPOIETIC_AND_LYMPHOID_TISSUE	yes	Frame Shift Del	yes
TGBC11TKB_STOMACH	yes	Missense Mutation	yes
THP1_HAEMATOPOIETIC_AND_LYMPHOID_TISSUE	yes	Frame Shift Del	yes
TM31_CENTRAL_NERVOUS_SYSTEM	yes	Missense Mutation	yes
TOLEDO_HAEMATOPOIETIC_AND_LYMPHOID_TISSUE	yes	Frame Shift Del	yes
TT_OESOPHAGUS	yes	Nonsense Mutation	yes
TT2609C02_THYROID	yes	Missense Mutation	yes
TYKNU_OVARY	yes	Missense Mutation	yes
U138MG_CENTRAL_NERVOUS_SYSTEM	yes	Missense Mutation	yes
U266B1_HAEMATOPOIETIC_AND_LYMPHOID_TISSUE	yes	Missense Mutation	yes
U937_HAEMATOPOIETIC_AND_LYMPHOID_TISSUE	yes	Splice Site SNP	yes
UACC893_BREAST	yes	Nonsense Mutation	yes
UBLC1_URINARY_TRACT	yes	Nonsense Mutation	yes
UMUC1_URINARY_TRACT	yes	Missense Mutation	yes
UT7_HAEMATOPOIETIC_AND_LYMPHOID_TISSUE	yes	Splice Site SNP	yes
VCAP_PROSTATE	yes	Missense Mutation	yes
VMCUB1_URINARY_TRACT	yes	Missense Mutation	yes
VMRCLCD_LUNG	yes	Missense Mutation	yes
VMRCLCP_LUNG	yes	Missense Mutation	yes
WM983B_SKIN	yes	Missense Mutation	yes
WSUDLCL2_HAEMATOPOIETIC_AND_LYMPHOID_TISSUE	yes	Missense Mutation	yes
YAPC_PANCREAS	yes	Missense Mutation	yes
YD10B_UPPER_AERODIGESTIVE_TRACT	yes	Nonsense Mutation	yes
YD15_SALIVARY_GLAND	yes	Missense Mutation	yes
YD38_UPPER_AERODIGESTIVE_TRACT	yes	Nonsense Mutation	yes
YKG1_CENTRAL_NERVOUS_SYSTEM	yes	In Frame Del	yes
769P_KIDNEY	no
HEPG2_LIVER	no
MOLT4_HAEMATOPOIETIC_AND_LYMPHOID_TISSUE	no
MCAS_OVARY	no
COLO829_SKIN	no
COLO704_OVARY	no
CAPAN2_PANCREAS	no
HS766T_PANCREAS	no
A2780_OVARY	no
MDAPCA2B_PROSTATE	no
SKMEL24_SKIN	no
K029AX_SKIN	no
HS695T_SKIN	no
TOV21G_OVARY	no
RERFLCSQ1_LUNG	no
MALME3M_SKIN	no
KMS12BM_HAEMATOPOIETIC_AND_LYMPHOID_TISSUE	no
HL60_HAEMATOPOIETIC_AND_LYMPHOID_TISSUE	no
DBTRG05MG_CENTRAL_NERVOUS_SYSTEM	no
HEYA8_OVARY	no
MELJUSO_SKIN	no
SW620_LARGE_INTESTINE	no
HCT116_LARGE_INTESTINE	no
VMRCRCZ_KIDNEY	no
MM1S_HAEMATOPOIETIC_AND_LYMPHOID_TISSUE	no
L33_PANCREAS	no
A549_LUNG	no
A172_CENTRAL_NERVOUS_SYSTEM	no
NCIH1975_LUNG	no
COLO679_SKIN	no
HUH1_LIVER	no
MDAMB453_BREAST	no
RS411_HAEMATOPOIETIC_AND_LYMPHOID_TISSUE	no
OVTOKO_OVARY	no
WM115_SKIN	no
JHH1_LIVER	no
SJSA1_BONE	no
RERFLCAI_LUNG	no
COLO800_SKIN	no
UACC62_SKIN	no
GOS3_CENTRAL_NERVOUS_SYSTEM	no
A204_SOFT_TISSUE	no
L1236_HAEMATOPOIETIC_AND_LYMPHOID_TISSUE	no
DANG_PANCREAS	no
NCIH460_LUNG	no
KYSE180_OESOPHAGUS	no
MDAMB468_BREAST	no
TOV112D_OVARY	no
BT549_BREAST	no
EFO21_OVARY	no
A375_SKIN	no
HT29_LARGE_INTESTINE	no
HS294T_SKIN	no
SKMEL5_SKIN	no
HS944T_SKIN	no
RMGI_OVARY	no
U87MG_CENTRAL_NERVOUS_SYSTEM	no
CAKI2_KIDNEY	no
KMRC2_KIDNEY	no
JHH2_LIVER	no
IM95_STOMACH	no
MV411_HAEMATOPOIETIC_AND_LYMPHOID_TISSUE	no
WM2664_SKIN	no
KMRC1_KIDNEY	no
COLO849_SKIN	no
CALU1_LUNG	no
LOXIMVI_SKIN	no
SQ1_LUNG	no
UACC257_SKIN	no
KYSE510_OESOPHAGUS	no
MOLM13_HAEMATOPOIETIC_AND_LYMPHOID_TISSUE	no
NCIH1299_LUNG	no
PATU8988T_PANCREAS	no
OVISE_OVARY	no
MELHO_SKIN	no
G361_SKIN	no
HLFA_LUNG	no
KCIMOH1_PANCREAS	no
1321N1_CENTRAL_NERVOUS_SYSTEM	no
EN_ENDOMETRIUM	no
PK59_PANCREAS	no
SNB19_CENTRAL_NERVOUS_SYSTEM	no
LNCAPCLONEFGC_PROSTATE	no
U251MG_CENTRAL_NERVOUS_SYSTEM	no
TE11_OESOPHAGUS	no
KS1_CENTRAL_NERVOUS_SYSTEM	no
JHUEM2_ENDOMETRIUM	no
MOGGUVW_CENTRAL_NERVOUS_SYSTEM	no
NCIH1155_LUNG	no
TE15_OESOPHAGUS	no
AGS_STOMACH	no
QGP1_PANCREAS	no
ACHN_KIDNEY	no
LOVO_LARGE_INTESTINE	no
C32_SKIN	no
PANC0327_PANCREAS	no
DLD1_LARGE_INTESTINE	no
NCIH1395_LUNG	no
G402_SOFT_TISSUE	no
NCIH146_LUNG	no
SW48_LARGE_INTESTINE	no
CHP212_AUTONOMIC_GANGLIA	no
LS180_LARGE_INTESTINE	no
RT4_URINARY_TRACT	no
KATOIII_STOMACH	no
BDCM_HAEMATOPOIETIC_AND_LYMPHOID_TISSUE	no
SW948_LARGE_INTESTINE	no
HS606T_BREAST	no
CORL23_LUNG	no
SKOV3_OVARY	no
A498_KIDNEY	no
A673_BONE	no
COLO201_LARGE_INTESTINE	no
NCIH1563_LUNG	no
NCIH358_LUNG	no
SKNMC_BONE	no
MDAMB436_BREAST	no
RDES_BONE	no
MESSA_SOFT_TISSUE	no
SNU16_STOMACH	no
NCIH82_LUNG	no
U2OS_BONE	no
H4_CENTRAL_NERVOUS_SYSTEM	no
GDM1_HAEMATOPOIETIC_AND_LYMPHOID_TISSUE	no
T24_URINARY_TRACT	no
G401_SOFT_TISSUE	no
HCC1937_BREAST	no
OCUM1_STOMACH	no
SAOS2_BONE	no
D283MED_CENTRAL_NERVOUS_SYSTEM	no
SCC9_UPPER_AERODIGESTIVE_TRACT	no
NMCG1_CENTRAL_NERVOUS_SYSTEM	no
HS604T_HAEMATOPOIETIC_AND_LYMPHOID_TISSUE	no
JHUEM1_ENDOMETRIUM	no
YH13_CENTRAL_NERVOUS_SYSTEM	no
NCIH2052_PLEURA	no
SKNAS_AUTONOMIC_GANGLIA	no
GA10_HAEMATOPOIETIC_AND_LYMPHOID_TISSUE	no
SNU398_LIVER	no
EB1_HAEMATOPOIETIC_AND_LYMPHOID_TISSUE	no
HCC1187_BREAST	no
MJ_HAEMATOPOIETIC_AND_LYMPHOID_TISSUE	no
JM1_HAEMATOPOIETIC_AND_LYMPHOID_TISSUE	no
EPLC272H_LUNG	no
HCC2218_BREAST	no
KMS21BM_HAEMATOPOIETIC_AND_LYMPHOID_TISSUE	no
KMS27_HAEMATOPOIETIC_AND_LYMPHOID_TISSUE	no
KMS28BM_HAEMATOPOIETIC_AND_LYMPHOID_TISSUE	no
KNS81_CENTRAL_NERVOUS_SYSTEM	no
KPNSI9S_AUTONOMIC_GANGLIA	no
LU99_LUNG	no
KHM1B_HAEMATOPOIETIC_AND_LYMPHOID_TISSUE	no
KG1C_CENTRAL_NERVOUS_SYSTEM	no
KIJK_HAEMATOPOIETIC_AND_LYMPHOID_TISSUE	no
HEC265_ENDOMETRIUM	no
A3KAW_HAEMATOPOIETIC_AND_LYMPHOID_TISSUE	no
SKNSH_AUTONOMIC_GANGLIA	no
HEC6_ENDOMETRIUM	no
AM38_CENTRAL_NERVOUS_SYSTEM	no
HEC50B_ENDOMETRIUM	no
KMS11_HAEMATOPOIETIC_AND_LYMPHOID_TISSUE	no
KP4_PANCREAS	no
KE97_HAEMATOPOIETIC_AND_LYMPHOID_TISSUE	no
VMRCRCW_KIDNEY	no
NUGC4_STOMACH	no
UMUC3_URINARY_TRACT	no
HUNS1_HAEMATOPOIETIC_AND_LYMPHOID_TISSUE	no
RVH421_SKIN	no
COLO205_LARGE_INTESTINE	no
NCIH28_PLEURA	no
OV56_OVARY	no
HS895T_SKIN	no
PATU8988S_PANCREAS	no
NH6_AUTONOMIC_GANGLIA	no
SF126_CENTRAL_NERVOUS_SYSTEM	no
SNGM_ENDOMETRIUM	no
OUMS27_BONE	no
PL45_PANCREAS	no
NCIH2347_LUNG	no
SW1990_PANCREAS	no
HS940T_SKIN	no
HS611T_HAEMATOPOIETIC_AND_LYMPHOID_TISSUE	no
HT1080_SOFT_TISSUE	no
NCIH2085_LUNG	no
CAKI1_KIDNEY	no
NCIH1341_LUNG	no
C3A_LIVER	no
SW480_LARGE_INTESTINE	no
HS739T_BREAST	no
HEC151_ENDOMETRIUM	no
MSTO211H_PLEURA	no
SKMEL1_SKIN	no
SUPT1_HAEMATOPOIETIC_AND_LYMPHOID_TISSUE	no
HUT102_HAEMATOPOIETIC_AND_LYMPHOID_TISSUE	no
DU4475_BREAST	no
NCIH508_LARGE_INTESTINE	no
MDAMB175VII_BREAST	no
SUPB15_HAEMATOPOIETIC_AND_LYMPHOID_TISSUE	no
NCIH226_LUNG	no
NCIH1666_LUNG	no
ISTMES1_PLEURA	no
YMB1_BREAST	no
OC316_OVARY	no
HS936T_SKIN	no
T173_BONE	no
NCIH322_LUNG	no
HS618T_LUNG	no
HS870T_BONE	no
HS706T_BONE	no
PANC1_PANCREAS	no
NUGC2_STOMACH	no
PLCPRF5_LIVER	no
KPNYN_AUTONOMIC_GANGLIA	no
CCFSTTG1_CENTRAL_NERVOUS_SYSTEM	no
NCIH929_HAEMATOPOIETIC_AND_LYMPHOID_TISSUE	no
KMRC3_KIDNEY	no
D341MED_CENTRAL_NERVOUS_SYSTEM	no
NCIH660_PROSTATE	no
HS675T_LARGE_INTESTINE	no
HT144_SKIN	no
SKMEL31_SKIN	no
HS939T_SKIN	no
OCILY3_HAEMATOPOIETIC_AND_LYMPHOID_TISSUE	no
HS819T_BONE	no
DV90_LUNG	no
ZR751_BREAST	no
SKNBE2_AUTONOMIC_GANGLIA	no
NCIH2452_PLEURA	no
SNU1_STOMACH	no
TO175T_HAEMATOPOIETIC_AND_LYMPHOID_TISSUE	no
MPP89_PLEURA	no
PANC0813_PANCREAS	no
MG63_BONE	no
HS840T_UPPER_AERODIGESTIVE_TRACT	no
TE617T_SOFT_TISSUE	no
HS229T_LUNG	no
HS688AT_SKIN	no
PANC0504_PANCREAS	no
HS822T_BONE	no
G292CLONEA141B1_BONE	no
HS737T_BONE	no
HS616T_HAEMATOPOIETIC_AND_LYMPHOID_TISSUE	no
HS600T_SKIN	no
TE159T_SOFT_TISSUE	no
A101D_SKIN	no
NCIH1755_LUNG	no
143B_BONE	no
SW780_URINARY_TRACT	no
RKO_LARGE_INTESTINE	no
MCF7_BREAST	no
HUTU80_SMALL_INTESTINE	no
REH_HAEMATOPOIETIC_AND_LYMPHOID_TISSUE	no
ONS76_CENTRAL_NERVOUS_SYSTEM	no
SNUC1_LARGE_INTESTINE	no
SKNDZ_AUTONOMIC_GANGLIA	no
OC315_OVARY	no
OC314_OVARY	no
MDAMB157_BREAST	no
HS852T_SKIN	no
HS281T_BREAST	no
HS934T_SKIN	no
HCC4006_LUNG	no
HCC1428_BREAST	no
SHP77_LUNG	no
TE441T_SOFT_TISSUE	no
NB1_AUTONOMIC_GANGLIA	no
HS274T_BREAST	no
PFEIFFER_HAEMATOPOIETIC_AND_LYMPHOID_TISSUE	no
ZR7530_BREAST	no
HS863T_BONE	no
HS821T_BONE	no
NCIH1944_LUNG	no
NCIH2405_LUNG	no
SUDHL1_HAEMATOPOIETIC_AND_LYMPHOID_TISSUE	no
JVM3_HAEMATOPOIETIC_AND_LYMPHOID_TISSUE	no
NOMO1_HAEMATOPOIETIC_AND_LYMPHOID_TISSUE	no
HS343T_BREAST	no
HS888T_BONE	no
MKN45_STOMACH	no
KU1919_URINARY_TRACT	no
CADOES1_BONE	no
COLO677_HAEMATOPOIETIC_AND_LYMPHOID_TISSUE	no
JURKAT_HAEMATOPOIETIC_AND_LYMPHOID_TISSUE	no
697_HAEMATOPOIETIC_AND_LYMPHOID_TISSUE	no
MHHCALL2_HAEMATOPOIETIC_AND_LYMPHOID_TISSUE	no
M07E_HAEMATOPOIETIC_AND_LYMPHOID_TISSUE	no
L428_HAEMATOPOIETIC_AND_LYMPHOID_TISSUE	no
2313287_STOMACH	no
BHT101_THYROID	no
JVM2_HAEMATOPOIETIC_AND_LYMPHOID_TISSUE	no
CAL51_BREAST	no
KMH2_HAEMATOPOIETIC_AND_LYMPHOID_TISSUE	no
SIMA_AUTONOMIC_GANGLIA	no
BC3C_URINARY_TRACT	no
SIGM5_HAEMATOPOIETIC_AND_LYMPHOID_TISSUE	no
SUDHL5_HAEMATOPOIETIC_AND_LYMPHOID_TISSUE	no
MEC2_HAEMATOPOIETIC_AND_LYMPHOID_TISSUE	no
RCHACV_HAEMATOPOIETIC_AND_LYMPHOID_TISSUE	no
RH18_SOFT_TISSUE	no
ML1_THYROID	no
AMO1_HAEMATOPOIETIC_AND_LYMPHOID_TISSUE	no
MOLP8_HAEMATOPOIETIC_AND_LYMPHOID_TISSUE	no
MHHNB11_AUTONOMIC_GANGLIA	no
HCC1806_BREAST	no
GRANTA519_HAEMATOPOIETIC_AND_LYMPHOID_TISSUE	no
MONOMAC6_HAEMATOPOIETIC_AND_LYMPHOID_TISSUE	no
MOLT13_HAEMATOPOIETIC_AND_LYMPHOID_TISSUE	no
RS5_PLEURA	no
NCIH2126_LUNG	no
NCIH1385_LUNG	no
TT_THYROID	no
HS172T_URINARY_TRACT	no
HS834T_SKIN	no
UACC812_BREAST	no
ALLSIL_HAEMATOPOIETIC_AND_LYMPHOID_TISSUE	no
ME1_HAEMATOPOIETIC_AND_LYMPHOID_TISSUE	no
DM3_PLEURA	no
JEKO1_HAEMATOPOIETIC_AND_LYMPHOID_TISSUE	no
JJN3_HAEMATOPOIETIC_AND_LYMPHOID_TISSUE	no
JL1_PLEURA	no
NALM19_HAEMATOPOIETIC_AND_LYMPHOID_TISSUE	no
HPBALL_HAEMATOPOIETIC_AND_LYMPHOID_TISSUE	no
MDAMB134VI_BREAST	no
HCC1500_BREAST	no
SUPHD1_HAEMATOPOIETIC_AND_LYMPHOID_TISSUE	no
OCIAML3_HAEMATOPOIETIC_AND_LYMPHOID_TISSUE	no
OCILY19_HAEMATOPOIETIC_AND_LYMPHOID_TISSUE	no
SKMM2_HAEMATOPOIETIC_AND_LYMPHOID_TISSUE	no
HS698T_LARGE_INTESTINE	no
CHP126_AUTONOMIC_GANGLIA	no
COLO678_LARGE_INTESTINE	no
LAMA84_HAEMATOPOIETIC_AND_LYMPHOID_TISSUE	no
EHEB_HAEMATOPOIETIC_AND_LYMPHOID_TISSUE	no
CAL54_KIDNEY	no
BV173_HAEMATOPOIETIC_AND_LYMPHOID_TISSUE	no
DOHH2_HAEMATOPOIETIC_AND_LYMPHOID_TISSUE	no
EOL1_HAEMATOPOIETIC_AND_LYMPHOID_TISSUE	no
NALM6_HAEMATOPOIETIC_AND_LYMPHOID_TISSUE	no
MONOMAC1_HAEMATOPOIETIC_AND_LYMPHOID_TISSUE	no
NALM1_HAEMATOPOIETIC_AND_LYMPHOID_TISSUE	no
OCIAML2_HAEMATOPOIETIC_AND_LYMPHOID_TISSUE	no
MHHCALL3_HAEMATOPOIETIC_AND_LYMPHOID_TISSUE	no
JURLMK1_HAEMATOPOIETIC_AND_LYMPHOID_TISSUE	no
OCIAML5_HAEMATOPOIETIC_AND_LYMPHOID_TISSUE	no
KE37_HAEMATOPOIETIC_AND_LYMPHOID_TISSUE	no
JK1_HAEMATOPOIETIC_AND_LYMPHOID_TISSUE	no
KARPAS422_HAEMATOPOIETIC_AND_LYMPHOID_TISSUE	no
L540_HAEMATOPOIETIC_AND_LYMPHOID_TISSUE	no
HDQP1_BREAST	no
MHHCALL4_HAEMATOPOIETIC_AND_LYMPHOID_TISSUE	no
MUTZ5_HAEMATOPOIETIC_AND_LYMPHOID_TISSUE	no
HDLM2_HAEMATOPOIETIC_AND_LYMPHOID_TISSUE	no
HCC95_LUNG	no
253J_URINARY_TRACT	no
253JBV_URINARY_TRACT	no
SNU1041_UPPER_AERODIGESTIVE_TRACT	no
COLO792_SKIN	no
COV434_OVARY	no
HS751T_HAEMATOPOIETIC_AND_LYMPHOID_TISSUE	no
LS513_LARGE_INTESTINE	no
FTC238_THYROID	no
FTC133_THYROID	no
CORL311_LUNG	no
WM793_SKIN	no
A704_KIDNEY	no
WM1799_SKIN	no
WM88_SKIN	no
NCIH2081_LUNG	no
HS255T_LARGE_INTESTINE	no
JHH6_LIVER	no
IGR1_SKIN	no
COV644_OVARY	no
GP2D_LARGE_INTESTINE	no
PECAPJ49_UPPER_AERODIGESTIVE_TRACT	no
OV7_OVARY	no
HT55_LARGE_INTESTINE	no
OAW42_OVARY	no
MDST8_LARGE_INTESTINE	no
SUIT2_PANCREAS	no
SUPM2_HAEMATOPOIETIC_AND_LYMPHOID_TISSUE	no
SKHEP1_LIVER	no
NCIH2172_LUNG	no
SW1573_LUNG	no
OVMANA_OVARY	no
SKCO1_LARGE_INTESTINE	no
HT1197_URINARY_TRACT	no
DKMG_CENTRAL_NERVOUS_SYSTEM	no
SNU1076_UPPER_AERODIGESTIVE_TRACT	no
SNU175_LARGE_INTESTINE	no
SNU407_LARGE_INTESTINE	no
SNU1079_BILIARY_TRACT	no
SNU466_CENTRAL_NERVOUS_SYSTEM	no
SNU283_LARGE_INTESTINE	no
YD8_UPPER_AERODIGESTIVE_TRACT	no
SNU899_UPPER_AERODIGESTIVE_TRACT	no
SNU869_BILIARY_TRACT	no
SNU840_OVARY	no
HEP3B217_LIVER	no
KYM1_SOFT_TISSUE	no
HLE_LIVER	no
IMR32_AUTONOMIC_GANGLIA	no
PK45H_PANCREAS	no
HEC59_ENDOMETRIUM	no
HS742T_BREAST	no
BHY_UPPER_AERODIGESTIVE_TRACT	no
AZ521_STOMACH	no
SH4_SKIN	no
KPL1_BREAST	no
TUHR4TKB_KIDNEY	no
HPAC_PANCREAS	no
RCC10RGB_KIDNEY	no
JHOC5_OVARY	no
ACCMESO1_PLEURA	no
CORL105_LUNG	no
OSRC2_KIDNEY	no
BICR22_UPPER_AERODIGESTIVE_TRACT	no
SHSY5Y_AUTONOMIC_GANGLIA	no
SNU1272_KIDNEY	no
KPNRTBM1_AUTONOMIC_GANGLIA	no
BICR18_UPPER_AERODIGESTIVE_TRACT	no
ECC10_STOMACH	no
TUHR14TKB_KIDNEY	no
CW2_LARGE_INTESTINE	no
SNU761_LIVER	no
SNU61_LARGE_INTESTINE	no
SNU324_PANCREAS	no
HLC1_LUNG	no
TUHR10TKB_KIDNEY	no
HCC1588_LUNG	no
SNU520_STOMACH	no
JHUEM3_ENDOMETRIUM	no
LI7_LIVER	no
NCIH838_LUNG	no
TALL1_HAEMATOPOIETIC_AND_LYMPHOID_TISSUE	no
SNU620_STOMACH	no
KMS18_HAEMATOPOIETIC_AND_LYMPHOID_TISSUE	no
SNU349_KIDNEY	no
U118MG_CENTRAL_NERVOUS_SYSTEM	no
RH30_SOFT_TISSUE	no
TCCSUP_URINARY_TRACT	no
SNU601_STOMACH	no
GB1_CENTRAL_NERVOUS_SYSTEM	no
COLO684_ENDOMETRIUM	no
KLM1_PANCREAS	no
GRM_SKIN	no
CMK86_HAEMATOPOIETIC_AND_LYMPHOID_TISSUE	no
HCT8_LARGE_INTESTINE	no
SNU719_STOMACH	no
NCIH292_LUNG	no
LN443_CENTRAL_NERVOUS_SYSTEM	no
SLR23_KIDNEY	no
HMEL_BREAST	no
OELE_OVARY	no
LN235_CENTRAL_NERVOUS_SYSTEM	no
BJHTERT_SKIN	no
LN428_CENTRAL_NERVOUS_SYSTEM	no
SLR24_KIDNEY	no
EWS502_BONE	no
SALE_LUNG	no
HCC2814_LUNG	no
SKRC31_KIDNEY	no
TIG3TD_LUNG	no
TC32_BONE	no
SF172_CENTRAL_NERVOUS_SYSTEM	no
PRECLH_PROSTATE	no
U343_CENTRAL_NERVOUS_SYSTEM	no
RCC4_KIDNEY	no
LN215_CENTRAL_NERVOUS_SYSTEM	no
LN464_CENTRAL_NERVOUS_SYSTEM	no
SLR25_KIDNEY	no
U178_CENTRAL_NERVOUS_SYSTEM	no
F5_CENTRAL_NERVOUS_SYSTEM	no
HEKTE_KIDNEY	no
SLR26_KIDNEY	no
SKRC20_KIDNEY	no
SF767_CENTRAL_NERVOUS_SYSTEM	no
A1207_CENTRAL_NERVOUS_SYSTEM	no
LN319_CENTRAL_NERVOUS_SYSTEM	no
HCC364_LUNG	no
UMRC6_KIDNEY	no
LN382_CENTRAL_NERVOUS_SYSTEM	no
IOMMLEE_CENTRAL_NERVOUS_SYSTEM	no
UMRC2_KIDNEY	no
DFCI024_LUNG	no
HCC1897_LUNG	no
SLR21_KIDNEY	no
LNZ308_CENTRAL_NERVOUS_SYSTEM	no
LN340_CENTRAL_NERVOUS_SYSTEM	no
HCC827GR5_LUNG	no
SLR20_KIDNEY	no
HK2_KIDNEY	no
EW8_BONE	no
UOK101_KIDNEY	no
JHESOAD1_OESOPHAGUS	no
CH157MN_CENTRAL_NERVOUS_SYSTEM	no
