# Supplementary material for: Identification of potential synthetic lethal genes to p53 using a computational biology approach
Source: BMC Med Genomics. 2013 Sep 11;6:30. doi: 10.1186/1755-8794-6-30 (PMC3847148; doi:10.1186/1755-8794-6-30)
Supplement: Additional file 2: Table S2 — The identified candidate synthetic lethal genes to p53. [file 1755-8794-6-30-S2.xls]

## Sheet: NCI-60 Dataset 1 
Gene Symbol	Name	Parametric p-value	FDR	Permutation p-value
PRKCSH	protein kinase C substrate	0.0057803	0.234	0.0056
CDK16	cyclin-dependent kinase 16	0.0051758	0.234	0.0049
CHKA	choline kinase alpha	0.009091	0.234	0.008
PLK1	polo-like kinase 1	0.0312112	0.234	0.0307
RYK	RYK receptor-like tyrosine kinase	0.0316162	0.234	0.0286
MARK1	MAP/microtubule affinity-regulating kinase 1	0.0448221	0.234	0.0385
SRPK2	SRSF protein kinase 2	0.0456667	0.234	0.0449
KHK	ketohexokinase (fructokinase)	0.0463016	0.234	0.0426

## Sheet: NCI-60 Dataset 2
Gene Symbol	Name	Parametric p-value	FDR	Permutation p-value
AKAP17A	a kinase (PRKA) anchor protein 17A	0.0206173	0.567	0.0198
MTOR	mechanistic target of rapamycin (serine/threonine kinase)	0.0261235	0.575	0.0261

## Sheet: NCI-60 Dataset 3
Gene Symbol	Name	Parametric p-value	FDR	Permutation p-value
HK2	hexokinase 2	0.009409	0.576	0.0093
STK17B	serine/threonine kinase 17b	0.0271381	0.713	0.0256
PDK1	pyruvate dehydrogenase kinase, isozyme 1	0.0320393	0.719	0.0293
AK2	adenylate kinase 2	0.032363	0.719	0.0314
PLK4	polo-like kinase 4	0.0257879	0.709	0.0233
CDK16	cyclin-dependent kinase 16	0.0178867	0.661	0.0151
MAST2	microtubule associated serine/threonine kinase 2	0.0174828	0.661	0.0205
PRKAR2A	protein kinase, cAMP-dependent, regulatory, type II, alpha	0.0362636	0.738	0.0371
PHKA2	phosphorylase kinase, alpha 2 (liver)	0.0098971	0.578	0.0097
MAP3K4	mitogen-activated protein kinase kinase kinase 4	0.0411739	0.75	0.0413
MARK2	MAP/microtubule affinity-regulating kinase 2	0.0192771	0.666	0.0183
CDK1	cyclin-dependent kinase 1	0.0301516	0.719	0.0318
CDK19	cyclin-dependent kinase 19	0.0415161	0.75	0.0421
CDK11A	cyclin-dependent kinase 11A	0.0041991	0.505	0.0033
NADK	NAD kinase	0.0044589	0.505	0.005
NEK2	NIMA (never in mitosis gene a)-related kinase 2	0.0167204	0.656	0.0159
IRAK1	interleukin-1 receptor-associated kinase 1	0.0311147	0.719	0.0297
PLK1	polo-like kinase 1	0.0315902	0.719	0.0289
PRKCSH	Protein kinase C substrate	0.0151781	0.65	0.0127
UCKL1	uridine-cytidine kinase 1-like 1	0.0097253	0.576	0.0088
MTOR	mechanistic target of rapamycin (serine/threonine kinase)	0.0366736	0.742	0.0331

## Sheet: TCGA Dataset 
Gene Symbol	Name	Parametric p-value	FDR	Permutation p-value
ABL2	v-abl Abelson murine leukemia viral oncogene homolog 2 (arg, Abelson-related gene)	0.009678	0.148	0.0099
ACVR1	activin A receptor, type I	0.0171756	0.19	0.0158
ACVR2A	activin A receptor, type IIA	0.0001371	0.0249	0.0002
AURKA	aurora kinase A; aurora kinase A pseudogene 1	0.0293931	0.234	0.03
BMPR1A	bone morphogenetic protein receptor, type IA; similar to ALK-3	0.0250862	0.222	0.025
BUB1	BUB1 mitotic checkpoint serine/threonine kinase	0.0395701	0.266	0.038
CDC7	cell division cycle 7 homolog (S. cerevisiae)	0.0244773	0.221	0.0242
CDK2	cyclin-dependent kinase 2	0.0443559	0.279	0.0432
CDK9	cyclin-dependent kinase 9	0.0100424	0.15	0.0119
CERK	ceramide kinase	0.0001122	0.0242	< 1e-07
CHEK2	protein kinase CHK2-like; CHK2 checkpoint homolog (S. pombe); similar to hCG1983233	7.19e-05	0.0213	0.0002
CLK1	CDC-like kinase 1	0.0424006	0.273	0.0437
CSNK1G3	casein kinase 1, gamma 3	0.0258936	0.225	0.0274
CSNK2B	lymphocyte antigen 6 complex, locus G5B; casein kinase 2, beta polypeptide	0.0486581	0.292	0.0497
DDR2	discoidin domain receptor tyrosine kinase 2	0.0304404	0.239	0.0315
DGUOK	deoxyguanosine kinase	0.0287707	0.232	0.0282
EPHB2	EPH receptor B2	0.0243436	0.221	0.0259
GNE	glucosamine (UDP-N-acetyl)-2-epimerase/N-acetylmannosamine kinase	0.000184	0.0266	0.0003
MAP3K15	mitogen-activated protein kinase kinase kinase 15	0.0056196	0.12	0.0057
MAP3K4	mitogen-activated protein kinase kinase kinase 4	0.0020017	0.0792	0.0016
MAP3K7	mitogen-activated protein kinase kinase kinase 7	0.0061179	0.126	0.0064
MAP4K5	mitogen-activated protein kinase kinase kinase kinase 5	0.0204858	0.204	0.021
MAST2	microtubule associated serine/threonine kinase 2	0.0013987	0.0701	0.0017
MELK	maternal embryonic leucine zipper kinase	0.0269968	0.229	0.0265
NEK2	NIMA (never in mitosis gene a)-related kinase 2	0.0118841	0.163	0.0119
NTRK1	neurotrophic tyrosine kinase, receptor, type 1	0.0413845	0.27	0.044
OXSR1	oxidative-stress responsive 1	0.0151843	0.181	0.0172
PDGFRA	platelet-derived growth factor receptor, alpha polypeptide	0.0014107	0.0703	0.0013
PHKG2	phosphorylase kinase, gamma 2 (testis)	0.0067133	0.129	0.0049
PIK3CA	phosphoinositide-3-kinase, catalytic, alpha polypeptide	0.0014225	0.0706	0.0013
PLK1	polo-like kinase 1	0.0005818	0.0448	0.0005
PLK4	polo-like kinase 4	0.0156047	0.182	0.0138
RAF1	v-raf-1 murine leukemia viral oncogene homolog 1	0.0149242	0.18	0.0141
RIPK2	receptor-interacting serine-threonine kinase 2	0.0066965	0.129	0.0074
ROR2	receptor tyrosine kinase-like orphan receptor 2	0.0420096	0.272	0.0397
RPS6KA6	ribosomal protein S6 kinase, 90kDa, polypeptide 6	0.001918	0.0792	0.0018
RPS6KB1	ribosomal protein S6 kinase, 70kDa, polypeptide 1	0.0107519	0.156	0.0124
RYK	RYK receptor-like tyrosine kinase	0.0379588	0.262	0.0378
SCYL3	SCY1-like 3 (S. cerevisiae)	0.0360732	0.257	0.0361
SGK3	serum/glucocorticoid regulated kinase family, member 3	0.042761	0.273	0.0409
SLK1	SIK1 salt-inducible kinase 1	0.006484	0.129	0.0069
SPHK1	sphingosine kinase 1	0.002473	0.0861	0.0021
SRPK1	SFRS protein kinase 1	0.0312188	0.243	0.0285
STK17B	serine/threonine kinase 17b	0.0031815	0.0949	0.0041
TEC	tec protein tyrosine kinase	0.0235254	0.218	0.025
TESK1	testis-specific kinase 1	0.0329246	0.247	0.0339
TLK2	tousled-like kinase 2	0.0305774	0.24	0.0304
TTK	TTK protein kinase	0.0107428	0.156	0.0095
UCK2	uridine-cytidine kinase 2	0.0003787	0.0371	0.0004
VRK1	vaccinia related kinase 1	0.0426055	0.273	0.0431

## Sheet: CCLE Dataset
Gene Symbol	Name	Parametric p-value	FDR	Permutation p-value
AURKA	aurora kinase A; aurora kinase A pseudogene 1	7e-07	1.86e-05	< 1e-07
BRAF	v-raf murine sarcoma viral oncogene homolog B1	< 1e-07	< 1e-07	< 1e-07
BRD2	bromodomain containing 2	5e-06	8.81e-05	< 1e-07
BUB1	BUB1 mitotic checkpoint serine/threonine kinase	< 1e-07	< 1e-07	< 1e-07
CDC7	cell division cycle 7 homolog (S. cerevisiae)	2.82e-05	0.000349	0.0001
EIF2AK1	eukaryotic translation initiation factor 2-alpha kinase 1	< 1e-07	< 1e-07	< 1e-07
EPHA1	EPH receptor A1	3.6e-06	6.77e-05	< 1e-07
ERBB3	v-erb-b2 erythroblastic leukemia viral oncogene homolog 3 (avian)	1.44e-05	0.000205	< 1e-07
FRK	fyn-related kinase	7.3e-06	0.00012	< 1e-07
MAP3K13	mitogen-activated protein kinase kinase kinase 13	< 1e-07	< 1e-07	< 1e-07
MAP3K9	mitogen-activated protein kinase kinase kinase 9	6.4e-06	0.000108	< 1e-07
MAPK13	mitogen-activated protein kinase 13	3e-07	9.14e-06	< 1e-07
MAPK14	mitogen-activated protein kinase 14	4.5e-06	8.05e-05	< 1e-07
MAPKAPK5	mitogen-activated protein kinase-activated protein kinase 5	1.3e-06	3.04e-05	< 1e-07
MARK2	MAP/microtubule affinity-regulating kinase 2	< 1e-07	< 1e-07	< 1e-07
MST1R	macrophage stimulating 1 receptor (c-met-related tyrosine kinase)	7.73e-05	0.000784	0.0001
MST4	serine/threonine protein kinase MST4	< 1e-07	< 1e-07	< 1e-07
PAK4	p21 protein (Cdc42/Rac)-activated kinase 4	< 1e-07	< 1e-07	< 1e-07
PAK6	p21 protein (Cdc42/Rac)-activated kinase 6	< 1e-07	< 1e-07	< 1e-07
PDIK1L	PDLIM1 interacting kinase 1 like	1.22e-05	0.00018	< 1e-07
PIK3R4	phosphoinositide-3-kinase, regulatory subunit 4	1.19e-05	0.000177	< 1e-07
PLK1	polo-like kinase 1	< 1e-07	< 1e-07	< 1e-07
PRKCH	protein kinase C, eta	4e-07	1.16e-05	< 1e-07
PRKCI	protein kinase C, iota	8e-07	2.08e-05	< 1e-07
PRKCZ	protein kinase C, zeta	2.12e-05	0.000276	< 1e-07
RIOK3	RIO kinase 3	2e-07	6.39e-06	< 1e-07
SCYL2	SCY1-like 2 (S. cerevisiae)	< 1e-07	< 1e-07	< 1e-07
SGK494	uncharacterized serine/threonine-protein kinase SgK494	2.7e-06	5.43e-05	< 1e-07
SRPK1	SFRS protein kinase 1	5.9e-06	0.000101	< 1e-07
STK31	serine/threonine kinase 31	< 1e-07	< 1e-07	< 1e-07
STK35	serine/threonine kinase 35	4.14e-05	0.000475	< 1e-07
STK38	serine/threonine kinase 38	2e-07	6.39e-06	< 1e-07
STYK1	serine/threonine/tyrosine kinase 1	4e-07	1.16e-05	< 1e-07
TTK	TTK protein kinase	< 1e-07	< 1e-07	< 1e-07
VRK1	vaccinia related kinase 1	1.9e-05	0.000254	0.0001
VRK2	vaccinia related kinase 2	4.1e-05	0.000472	< 1e-07

## Sheet: Complete gene list
Gene Symbol	Name	# identification	Drugs targeting kinases
ABL2	v-abl Abelson murine leukemia viral oncogene homolog 2 (arg, Abelson-related gene)	1
ACVR1	activin A receptor, type I	1
ACVR2A	activin A receptor, type IIA	1
AK2	adenylate kinase 2	1	DB01717
AKAP17A	a kinase (PRKA) anchor protein 17A	1
AURKA	aurora kinase A; aurora kinase A pseudogene 1	2	tozasertib, MLN8054, Adenosine-5'-Diphosphate, Phosphonothreonine, taxane, paclitaxel, serine, threonine
BMPR1A	bone morphogenetic protein receptor, type IA; similar to ALK-3	1
BRAF	v-raf murine sarcoma viral oncogene homolog B1	1	vemurafenib, regorafenib, sorafenib, dabrafenib
BRD2	bromodomain containing 2	1	PFI 1, sulfadiazine, dihydrofolate
BUB1	BUB1 mitotic checkpoint serine/threonine kinase	2	cytosine, paclitaxel, nocodazole
CDC7	cell division cycle 7 homolog (S. cerevisiae)	2	PHA 767491 hydrochloride, BMS-863233, NMS-1116354
CDK1	cell division cycle 2, G1 to S and G2 to M	2	alsterpaullone, flavopiridol, hymenialdisine, indirubin-3'-monoxime, olomoucine, SU9516
CDK11A	similar to cell division cycle 2-like 1 (PITSLRE proteins); cell division cycle 2-like 1 (PITSLRE proteins); cell division cycle 2-like 2 (PITSLRE proteins)	1
CDK16	PCTAIRE protein kinase 1	2	DB07766
CDK19	cell division cycle 2-like 6 (CDK8-like)	1	flavopiridol
CDK2	cyclin-dependent kinase 2	1	BMS-387032, flavopiridol, PHA-848125 AC
CDK9	cyclin-dependent kinase 9	1	BMS-387032, flavopiridol
CERK	ceramide kinase	1	NVP 231
CHEK2	protein kinase CHK2-like; CHK2 checkpoint homolog (S. pombe); similar to hCG1983233	1	NSC 109555 ditosylate
CHKA	choline kinase alpha	1	choline, TCD-717
CLK1	CDC-like kinase 1	1
CSNK1G3	casein kinase 1, gamma 3	1
CSNK2B	lymphocyte antigen 6 complex, locus G5B; casein kinase 2, beta polypeptide	1	TMCB, TBB, ellagic acid
DDR2	discoidin domain receptor tyrosine kinase 2	1	regorafenib
DGUOK	deoxyguanosine kinase	1
EIF2AK1	eukaryotic translation initiation factor 2-alpha kinase 1	1
EPHA1	EPH receptor A1	1
EPHB2	EPH receptor B2	1
ERBB3	v-erb-b2 erythroblastic leukemia viral oncogene homolog 3 (avian)	1
FRK	fyn-related kinase	1	regorafenib
GNE	glucosamine (UDP-N-acetyl)-2-epimerase/N-acetylmannosamine kinase	1
HK2	hexokinase 2 pseudogene; hexokinase 2	1
IRAK1	interleukin-1 receptor-associated kinase 1	1
KHK	ketohexokinase (fructokinase)	1	anti-HB-EGF monoclonal antibody KHK2866
MAP3K13	mitogen-activated protein kinase kinase kinase 13	1
MAP3K15	mitogen-activated protein kinase kinase kinase 15	1
MAP3K4	mitogen-activated protein kinase kinase kinase 4	2
MAP3K7	mitogen-activated protein kinase kinase kinase 7	1
MAP3K9	mitogen-activated protein kinase kinase kinase 9	1
MAP4K5	mitogen-activated protein kinase kinase kinase kinase 5	1	vemurafenib
MAPK13	mitogen-activated protein kinase 13	1	SCIO-469
MAPK14	mitogen-activated protein kinase 14	1	SCIO-469, RO-3201195
MAPKAPK5	mitogen-activated protein kinase-activated protein kinase 5	1
MARK1	MAP/microtubule affinity-regulating kinase 1	1
MARK2	MAP/microtubule affinity-regulating kinase 2	2	glycogen
MAST2	microtubule associated serine/threonine kinase 2	2
MELK	maternal embryonic leucine zipper kinase	1
MST1R	macrophage stimulating 1 receptor (c-met-related tyrosine kinase)	1	crizotinib
MST4	serine/threonine protein kinase MST4	1
MTOR	mechanistic target of rapamycin (serine/threonine kinase)	2	deforolimus, OSI-027, NVP-BEZ235, temsirolimus, tacrolimus, everolimus, rapamycin
NADK	NAD kinase	1
NEK2	NIMA (never in mitosis gene a)-related kinase 2	2	DB07180
NTRK1	neurotrophic tyrosine kinase, receptor, type 1	1	regorafenib
OXSR1	oxidative-stress responsive 1	1
PAK4	p21 protein (Cdc42/Rac)-activated kinase 4	1	PF-03758309
PAK6	p21 protein (Cdc42/Rac)-activated kinase 6	1
PDGFRA	platelet-derived growth factor receptor, alpha polypeptide	1	sunitinib, pazopanib, axitinib, telatinib, regorafenib, imatinib, becaplermin, sorafenib
PDIK1L	PDLIM1 interacting kinase 1 like	1
PDK1	pyruvate dehydrogenase kinase, isozyme 1	1	AR-12
PHKA2	phosphorylase kinase, alpha 2 (liver)	1
PHKG2	phosphorylase kinase, gamma 2 (testis)	1
PIK3CA	phosphoinositide-3-kinase, catalytic, alpha polypeptide	1	SF 1126, PX-866, NVP-BEZ235, 2-(1H-indazol-4-yl)-6-(4-methanesulfonylpiperazin-1-ylmethyl)-4-morpholin-4-ylthieno(3,2-d)pyrimidine, BKM120, XL147
PIK3R4	phosphoinositide-3-kinase, regulatory subunit 4	1
PLK1	polo-like kinase 1	4	DB08059, DB07789, DB06963, DB06897, DB07186, BI 2536, cyclapolin 9, GW 843682X, ADP, threonine, serine, pyridoxal, nocodazole, paclitaxel, phosphoserine
PLK4	polo-like kinase 4	2	ADP, microplasmin, serine, fibrinogen, cysteine
PRKAR2A	protein kinase, cAMP-dependent, regulatory, type II, alpha	1
PRKCH	protein kinase C, eta	1	ingenol 3-angelate, bryostatin, aprinocarsen, enzastaurin, tamoxifen, midostaurin, UCN-01
PRKCI	protein kinase C, iota	1	ingenol 3-angelate, bryostatin, aprinocarsen, enzastaurin, tamoxifen, midostaurin, UCN-01
PRKCSH	protein kinase C substrate 80K-H	2	VU 0155069, cellobiose
PRKCZ	protein kinase C, zeta	1	ingenol 3-angelate, bryostatin, aprinocarsen, enzastaurin, tamoxifen, midostaurin, UCN-01
RAF1	v-raf-1 murine leukemia viral oncogene homolog 1	1	CHIR-265, vemurafenib, regorafenib, sorafenib
RIOK3	RIO kinase 3	1
RIPK2	receptor-interacting serine-threonine kinase 2	1
ROR2	receptor tyrosine kinase-like orphan receptor 2	1
RPS6KA6	ribosomal protein S6 kinase, 90kDa, polypeptide 6	1
RPS6KB1	ribosomal protein S6 kinase, 70kDa, polypeptide 1	1
RYK	RYK receptor-like tyrosine kinase	2
SCYL2	SCY1-like 2 (S. cerevisiae)	1
SCYL3	SCY1-like 3 (S. cerevisiae)	1
SGK3	serum/glucocorticoid regulated kinase family, member 3	1
SGK494	uncharacterized serine/threonine-protein kinase SgK494	1
SLK1	SIK1 salt-inducible kinase 1	1
SPHK1	sphingosine kinase 1	1
SRPK1	SFRS protein kinase 1	2	gemcitabine, cisplatin, serine, arginine
SRPK2	SFRS protein kinase 2	1
STK17B	serine/threonine kinase 17b	2	quercetin
STK31	serine/threonine kinase 31	1
STK35	serine/threonine kinase 35	1
STK38	serine/threonine kinase 38	1	mercaptopurine, methotrexate
STYK1	serine/threonine/tyrosine kinase 1	1
TEC	tec protein tyrosine kinase	1
TESK1	testis-specific kinase 1	1
TLK2	tousled-like kinase 2	1
TTK	TTK protein kinase	2	DB01782
UCK2	uridine-cytidine kinase 2	1	DB03431, DB04272, DB02097, DB03403, DB02431, DB04005
UCKL1	uridine-cytidine kinase 1-like 1	1
VRK1	vaccinia related kinase 1	2
VRK2	vaccinia related kinase 2	1
